# Supplementary material for: A SoxB gene acts as an anterior gap gene and regulates posterior segment addition in a spider
Source: eLife. 2018 Aug 21;7:e37567. doi: 10.7554/eLife.37567 (PMC6167052; doi:10.7554/eLife.37567)
Supplement: Figure 1—source data 1. [file elife-37567-fig1-data1.txt]

    53     79
smSoxC-2   -IKRPMNAFM VWSQFERKKI LEHQPDMHHA EISKLLGKRW KLLTKEQRQP 
smSoxC-4   -IKRPMNAFM VWSQFQRKKI LEHQPDMHHA EISKLLGKRW KLLTKEQRQP 
smSoxC-3   -IKRPMNAFM VWCKIERKKM FEQQPDMHHA EISKSLGKRW KLLTKEQRQP 
dmSoxC     HIKRPMNAFM VWSQMERRKI CERTPDLHNA EISKELGRRW QLLSKDDKQP 
mmSox4     HIKRPMNAFM VWSQIERRKI MEQSPDMHNA EISKRLGKRW KLLKDSDKIP 
ptSoxC-1   HVKRPMNAFM VWSQIERRRI CEEQPDMHNA EISKRLGMMW RLLDEDQRKP 
smSoxC-1   -VKRPMNAFM VWSQMERRKI CQEQPDMHNA EISKKLGKAW KELPPEDKKL 
mmSox21    HVKRPMNAFM VWSRAQRRKM AQENPKMHNS EISKRLGAEW KLLTESEKRP 
ptSox21a-1 HVKRPMNAFM VWSRAQRRKM AQENPKMHNS EISKRLGAEW KLLTEPEKRP 
dmDichaete HIKRPMNAFM VWSRLQRRQI AKDNPKMHNS EISKRLGAEW KLLAESEKRP 
agDichaete HIKRPMNAFM VWSRLQRRQI AKDNPKMHNS EISKRLGSEW KLLTEAQKRP 
dmSox21b   HIKRPMNAFM VWSRLQRRKI AQDNPKMHNS EISKRLGAEW KLLTEEEKRP 
agSox21b   HIKRPMNAFM VWSRLQRRKI AQDNPKMHNS EISKRLGAEW KLLTEDEKRP 
dmSox21a   HIKRPMNAFM VWSRGQRRKM AQDNPKMHNS EISKRLGAEW KLLTEGQKRP 
agSox21a   HIKRPMNAFM VWSRGQRRKM AQDNPKMHNS EISKNLGAQW KLLTEGEKRP 
mmSox14    HIKRPMNAFM VWSRGQRRKM AQENPKMHNS EISKRLGAEW KLLSEAEKRP 
ptSoxN     RVKRPMNAFM VWSRGQRRKM AQENPKMHNS EISKRLGAEW KLLSESDKRP 
smSoxN     RVKRPMNAFM VWSRGQRRKM AQENPKMHNS EISKRLGAEW KLLSEAEKRP 
dmSoxN     RVKRPMNAFM VWSRGQRRKM ASDNPKMHNS EISKRLGAQW KDLSESEKRP 
agSoxN     RVKRPMNAFM VWSRGQRRKM ASDNPKMHNS EISKRLGAQW KDLSETEKRP 
mmSox3     RVKRPMNAFM VWSRGQRRKM ALENPKMHNS EISKRLGADW KLLTDAEKRP 
mmSox2     RVKRPMNAFM VWSRGQRRKM AQENPKMHNS EISKRLGAEW KLLSETEKRP 
mmSox1     RVKRPMNAFM VWSRGQRRKM AQENPKMHNS EISKRLGAEW KVMSEAEKRP 
ptSox21a-2 HVKRPMNAFM VWSRGQRRKL AQENPKMHNS EISKRLGAEW KLLSEAEKRP 
smSox21a-2 -VKRPMNAFM VWSRGQRRKL AQENPKMHNS EISKRLGAEW KLLSEAEKRP 
smSox21a-1 -VKRPMNAFM VWSRGQRRKM AQENPKMHNS EISKRLGAEW KQLTELEKRP 
ptDichaete HVKRPMNAFM VWSRAQRRKI ALENPKMHNS EISKRLGTEW KHLSEQEKRP 
smDichaete -VKRPMNAFM VWSRAQRRKI ALENPKMHNS EISKRLGTEW KHLSESEKRP 
ptSox21b-2 RIRRPMNAFI IWSRVQRRRI ARENPQLHNS EISKRLGVEW KQMNENEKRP 
ptSoxB-lik RIRRPMNAFM IWSRVQRRRI ARENPQLHNS EITKRLGVEW KQMDENEKRP 
ptSox21b-1 RIRRPMNAFM VWSRAQRRKI ALEHPKMHNS EISKRLGVEW KQLDENEKRP 
smSox21b   -IRRPMNAFM VWSRAQRKKI AVEHPKMHNS EISKRLGAEW KQLSAEEKRP 
dmSoxF     RIRRPMNAFM VWAKIERKKL ADENPDLHNA DLSKMLGKKW RSLTPQDRRP 
agSoxF     RIRRPMNAFM VWAKVERKKL ADENPDLHNA DLSKML-KKW RSLTPQDRRP 
ptSoxF-2   RIRRPMNAFM VWAKVERKRL ADENPDLHNA DLSKMLGKKW RGLSHDDRRP 
ptSoxF-1   RIRRPMNAFM VWAKSERKRL ADENPDMHNA DLSKLLGKRW RSLTPAERQP 
smSoxF     RIRRPMNAFM VWAKSERKRL ADENPDMHNA DLSKLLGKRW RSLTPAERQP 
mmSox7     RIRRPMNAFM VWAKDERKRL AVQNPDLHNA ELSKMLGKSW KALTLSQKRP 
ptSoxE-2   HVKRPMNAFM VWAQAARRKL ADQYPHLHNA ELSKTLGKLW RVLGDDEKKP 
smSoxE-2   -VKRPMNAFM VWAQAARRKL ADQYPHLHNA ELSKTLGKLW RVLGDDEKKP 
mmSox9     HVKRPMNAFM VWAQAARRKL ADQYPHLHNA ELSKTLGKLW RLLNESEKRP 
ptSoxE-1   YVKRPMNAFM VWAQAARRKL ADQYPHLHNA ELSKTLGKLW RLLNEDDKRP 
smSoxE-1   -VKRPMNAFM VWAQAARRKL ADQYPHLHNA ELSKTLGKLF RLLNEEDKRP 
dmSoxE     HIKRPMNAFM VWAQAARRVM SKQYPHLQNS ELSKSLGKLW KNLKDSDKKP 
agSoxE     HIKRPMNAFM VWAQAARREM AQQQPRLQNS EISKDLGKIW KSLKDEAKQP 
ptSoxD-1   HIKRPMNAFM VWAKDERRKI LKACPDMHNS NISKILGARW KAMSNGEKQP 
smSoxD-1   -IKRPMNAFM VWAKDERRKI LKACPDMHNS NISKILGARW KAMSNGEKQP 
dmSoxD     HIKRPMNAFM VWAKDERRKI LKACPDMHNS NISKILGARW KAMSNADKQP 
ptSoxD-2   HIKRPMNAFM VWAKDERRKI LKACPDMHNS NISKILGARW KAMTNSEKQP 
smSoxD-2   -IKRPMNAFM VWAKDERRKI LKACPDMHNS NISKILGARW KAMTNSEKQP 
agSoxD     HIKRPMNAFM VWAKDERRKI LKACPDMHNS NISKILGARW KAMTNLEKQP 
mmSox5     HIKRPMNAFM VWAKDERRKI LQAFPDMHNS NISKILGSRW KAMTNLEKQP 
ptSoxC-2   HVKRPMNPFM IWSQIERRKI MDQNPGIPSP EISVQLGKRW KMLTNQERIP 

           FIEEADRLRH LHMKEYPGYK YAPRKRVK-
           FIEEADRLRH LHMKEYPGYK YAPKKK---
           FLEEADRLRH LHMKEYPGYK YSPKKRGK-
           YIIEAEKLRK LHMIEYPNYK YRPQKKQT-
           FIQEAERLRL KHMADYPDYK YRPRKKVK-
           FVEEADRLRQ LHQIQYPDYK YRPRKKKAL
           YIEEADRLRE MHSKQYPDYK YRPRKKSK-
           FIDEAKRLRA MHMKEHPDYK YRPRRKPKT
           FIDEAKRLRA VHMREHPDYK YRPRRKPK-
           FIDEAKRLRA LHMKEHPDYK YRPRRKPK-
           FIDEAKRLRA THMKEHPDYK YRPRRKPK-
           FIDEAKRLRA MHMKEHPDYK YRPRRKPK-
           FIDEAKRLRA MHMKEHPDYK YRPRRKPK-
           FIDEAKRLRA LHMKEHPDYK YRPRRKPK-
           FIDEAKRLRA LHMKEHPDYK YRPRRKPK-
           YIDEAKRLRA QHMKEHPDYK YRPRRKPK-
           FIDEAKRLRA VHMKEHPDYK YRPRRKTK-
           FIDEAKRLRA VHMKEHPDYK YRPRRKTK-
           FIDEAKRLRA VHMKEHPDYK YRPRRKTKT
           FIDEAKRLRA VHMKEHPDYK YRPRRKTKT
           FIDEAKRLRA VHMKEYPDYK YRPRRKTKT
           FIDEAKRLRA LHMKEHPDYK YRPRRKTKT
           FIDEAKRLRA LHMKEHPDYK YRPRRKTK-
           FIDEAKRLRA LHMKEHPDYK YRPRRKPK-
           FIDEAKRLRA LHMKEHPDYK YRPRRKPK-
           FIDEAKRLRA LHMKEHPDYK YRPRRKPK-
           FIEEAKRLRA LHMKEHPDYK YKPRRKPK-
           FIEEAKRLRA LHMKEHPDYK YKPRRKPK-
           FINEAEHLRQ EHLRLYPDYK YRPRRKPK-
           FINEAEHLRQ EHRRLHPDYK TSIVPDEN-
           FIDEAKRLRQ EHMRLHPDYK YRPRRKPK-
           FIDEAKRLRE QHMRDHPDYK YRPRRKPK-
           YVEEAERLRV IHMTEHPNYK YRPRRRKQ-
           YVEEAERLRV IHMTEHPNYK YRPRRRKHA
           YVEEAERLRV QHMHDYPNYK YRPRRRKNT
           YVQEAERLRQ QHQKDYPHYK YRPRRRKST
           YVQEAERLRQ QHQKDYPHYK YRPRRR---
           YVDEAERLRL QHMQDYPNYK YRPRRKKQG
           FIEEAERLRC KHKKDYPDYK YQPRRRKPP
           FIEEAERLRC KHKKDYPDYK YQPRRR---
           FVEEAERLRV QHKKDHPDYK YQPRRRKP-
           FVEEAERLRI IHKREHPDYK YQPRRKSSK
           FVEEAERLRL IHKREHPDYK YQPRRK---
           FMEFAEKLRM THKQEHPDYK YQPRRKKA-
           FVEQAEKLRL AHKSQHPYYK YQPRRKKS-
           YYEEQSRLSK LHMEKHPDYR YRPRPKRTC
           YYEEQSRLSK LHMEKHPDYR YRPRPK---
           YYEEQSRLSK LHMEQHPDYR YRPRPKRT-
           YYEEQSRLSR LHMEKHPDYR YRPRPKRT-
           YYEEQSRLSR LHMEKHPDYR YRPRPK---
           YYEEQAKLSK QHMEKHPDYR YRPRPKRT-
           YYEEQARLSK QHLEKYPDYK YKPRPKRT-
           FAKEAERLRK LHSQEFPDYK FSPKPKKK-
